# Supplementary material for: Neonatal Hepatic Myeloid Progenitors Expand and Propagate Liver Injury in Mice
Source: J Clin Med. 2023 Jan 1;12(1):337. doi: 10.3390/jcm12010337 (PMC9821039; doi:10.3390/jcm12010337)
Supplement: Supplementary file 1 [file jcm-12-00337-s001.zip]

Archive with 1 entries (1 files):
- jcm-2105144-supplementary.pdf
